# Supplementary material for: Adipokines in Sleep Disturbance and Metabolic Dysfunction: Insights from Network Analysis
Source: Clocks Sleep. 2022 Jun 22;4(3):321–31. doi: 10.3390/clockssleep4030027 (PMC9326621; doi:10.3390/clockssleep4030027)
Supplement: Supplementary file 1 [file clockssleep-04-00027-s001.zip]

Archive with 1 entries (1 files):
- clockssleep-1732004-supplementary.pdf
